# Supplementary material for: Metabolomics analysis reveals novel serum metabolite alterations in cancer cachexia
Source: Front Oncol. 2024 Feb 20;14:1286896. doi: 10.3389/fonc.2024.1286896 (PMC10915872; doi:10.3389/fonc.2024.1286896)
Supplement: Supplementary file 2 [file Table_1.xlsx]

## Sheet: plsda_vip
	VIP			p.value	FDR			FC	log2(FC)
1,5-Anhydro-D-glucitol	1.3695		1,5-Anhydro-D-glucitol	0.0067167	0.026875		1,5-Anhydro-D-glucitol	0.78189	-0.35496
Alanine	1.9532		Alanine	2.9791e-07	6.7668e-06		Alanine	0.69196	-0.53125
Erythronic acid	3.4012		Erythronic acid	4.1847e-11	6.6537e-09		Erythronic acid	0.44026	-1.1836
Fructose BP	1.5479		Fructose BP	0.0013729	0.0080848		Fructose BP	1.4958	0.58096
Fructose MP	1.5627		Fructose MP	0.0012432	0.0076025		Fructose MP	1.5089	0.59353
Glucose MP5	1.7002		Glucose MP5	0.0067986	0.026875		Glucose MP5	1.8129	0.85832
Glucuronic acid BP	2.737		Glucuronic acid BP	0.00028171	0.0023575		Glucuronic acid BP	1.9019	0.92744
Glucuronic acid MP	2.9499		Glucuronic acid MP	8.148e-05	0.00086369		Glucuronic acid MP	1.8155	0.86037
Glutamine	1.2496		Glutamine	0.00061541	0.0043505		Glutamine	0.8	-0.32192
Homocystine	2.0474		Homocystine	1.6677e-05	0.00024106		Homocystine	0.66145	-0.59629
Isoleucine	1.2883		Isoleucine	0.00062932	0.0043505		Isoleucine	0.78974	-0.34054
Leucine	1.497		Leucine	7.7641e-05	0.00086369		Leucine	0.7537	-0.40795
Lysine	2.1885		Lysine	1.2034e-07	3.8268e-06		Lysine	0.59865	-0.74022
Maltose MP	1.2963		Maltose MP	0.0021723	0.011142		Maltose MP	0.7904	-0.33934
Methionine	1.9294		Methionine	3.4748e-06	6.0613e-05		Methionine	0.62799	-0.67119
Ornithine	2.0589		Ornithine	7.2804e-08	2.894e-06		Ornithine	0.65068	-0.61999
Proline	1.6127		Proline	0.0010033	0.006647		Proline	0.71845	-0.47705
RI1466.09	1.3296		RI1466.09	0.0026321	0.012682		RI1466.09	1.4482	0.53431
RI1466.10	1.3756		RI1466.10	0.0018652	0.0098856		RI1466.10	1.4584	0.54443
RI1551.98	1.8721		RI1551.98	1.5303e-08	8.1107e-07		RI1551.98	0.70949	-0.49514
RI1611.90	1.5259		RI1611.90	3.8121e-06	6.0613e-05		RI1611.90	0.78704	-0.34549
RI1619.27	1.4191		RI1619.27	0.00025041	0.0022119		RI1619.27	0.74117	-0.43213
RI1636.47	1.9973		RI1636.47	9.7876e-09	7.7811e-07		RI1636.47	0.68102	-0.55422
RI1682.99	1.403		RI1682.99	5.2667e-05	0.00064415		RI1682.99	1.3131	0.39297
RI1996.22	1.2582		RI1996.22	0.00060899	0.0043505		RI1996.22	0.79125	-0.33779
RI2107.32	1.1874		RI2107.32	0.013354	0.047185		RI2107.32	0.77761	-0.36289
RI2181.61	1.0747		RI2181.61	0.0017123	0.0093883		RI2181.61	0.82276	-0.28145
RI2260.99	1.0753		RI2260.99	0.0036965	0.016326		RI2260.99	0.8008	-0.32049
RI2300.40	1.2518		RI2300.40	0.0031893	0.014489		RI2300.40	0.76767	-0.38144
RI2310.92	1.4428		RI2310.92	0.0039182	0.016838		RI2310.92	0.72795	-0.45809
RI2427.29	1.1189		RI2427.29	0.0025372	0.012607		RI2427.29	0.8298	-0.26916
RI2960.14	1.6103		RI2960.14	0.00035387	0.0028133		RI2960.14	0.66997	-0.57782
RI3354.99	1.3417		RI3354.99	0.0069301	0.026875		RI3354.99	0.77434	-0.36896
RI3593.15	1.5654		RI3593.15	0.00024071	0.0022119		RI3593.15	0.76575	-0.38506
Serine	1.3533		Serine	1.9507e-05	0.00025847		Serine	0.80238	-0.31764
Threonine	1.9318		Threonine	2.1179e-07	5.6123e-06		Threonine	0.68767	-0.54022
Tyrosine_2	1.2738		Tyrosine_2	0.0012236	0.0076025		Tyrosine_2	0.76625	-0.38411
Tyrosine_3	1.2839		Tyrosine_3	0.00021304	0.0021171		Tyrosine_3	0.78946	-0.34107
Valine	1.7506		Valine	3.9226e-07	7.7963e-06		Valine	0.7319	-0.45027

## Sheet: Sheet1
Supplementary Table S1. Statistically significant metabolic differences observed between cachectic (n = 78) and non-cachectic (n = 42) cancer patient’s variable of importance (VIP) score. VIP score was obtained from PLSDA plot (VIP>1), p-values were obtained after performing t-test (p < 0.05). FDR: value obtained after performing false discovery test, FC: fold change, log2(FC): logarithmic fold c…
Sr No.	Metabolite	VIP	FC	log2(FC)	p.value	FDR
1	Erythronic acid	3.4012	0.44026	-1.1836	4.1847e-11	6.6537e-09
2	Lysine	2.1885	0.59865	-0.74022	1.2034e-07	3.8268e-06
3	Methionine	1.9294	0.62799	-0.67119	3.4748e-06	6.0613e-05
4	Ornithine	2.0589	0.65068	-0.61999	7.2804e-08	2.894e-06
5	Homocystine	2.0474	0.66145	-0.59629	1.6677e-05	0.00024106
6	RI2960.14	1.6103	0.66997	-0.57782	0.00035387	0.0028133
7	RI1636.47	1.9973	0.68102	-0.55422	9.7876e-09	7.7811e-07
8	Threonine	1.9318	0.68767	-0.54022	2.1179e-07	5.6123e-06
9	Alanine	1.9532	0.69196	-0.53125	2.9791e-07	6.7668e-06
10	RI1551.98	1.8721	0.70949	-0.49514	1.5303e-08	8.1107e-07
11	Proline	1.6127	0.71845	-0.47705	0.0010033	0.006647
12	RI2310.92	1.4428	0.72795	-0.45809	0.0039182	0.016838
13	Valine	1.7506	0.7319	-0.45027	3.9226e-07	7.7963e-06
14	RI1619.27	1.4191	0.74117	-0.43213	0.00025041	0.0022119
15	Leucine	1.497	0.7537	-0.40795	7.7641e-05	0.00086369
16	RI3593.15	1.5654	0.76575	-0.38506	0.00024071	0.0022119
17	Tyrosine	1.2738	0.76625	-0.38411	0.0012236	0.0076025
18	RI2300.40	1.2518	0.76767	-0.38144	0.0031893	0.014489
19	RI3354.99	1.3417	0.77434	-0.36896	0.0069301	0.026875
20	RI2107.32	1.1874	0.77761	-0.36289	0.013354	0.047185
21	1,5-Anhydro-D-glucitol	1.3695	0.78189	-0.35496	0.0067167	0.026875
22	RI1611.90	1.5259	0.78704	-0.34549	3.8121e-06	6.0613e-05
23	Isoleucine	1.2883	0.78974	-0.34054	0.00062932	0.0043505
24	Maltose	1.2963	0.7904	-0.33934	0.0021723	0.011142
25	RI1996.22	1.2582	0.79125	-0.33779	0.00060899	0.0043505
26	Glutamine	1.2496	0.8	-0.32192	0.00061541	0.0043505
27	RI2260.99	1.0753	0.8008	-0.32049	0.0036965	0.016326
28	Serine	1.3533	0.80238	-0.31764	1.9507e-05	0.00025847
29	RI2181.61	1.0747	0.82276	-0.28145	0.0017123	0.0093883
30	RI2427.29	1.1189	0.8298	-0.26916	0.0025372	0.012607
31	RI1682.99	1.403	1.3131	0.39297	5.2667e-05	0.00064415
32	RI1466.09	1.3296	1.4482	0.53431	0.0026321	0.012682
33	RI1466.10	1.3756	1.4584	0.54443	0.0018652	0.0098856
34	Fructose BP	1.5479	1.4958	0.58096	0.0013729	0.0080848
35	Fructose MP	1.5627	1.5089	0.59353	0.0012432	0.0076025
36	Glucose	1.7002	1.8129	0.85832	0.0067986	0.026875
37	Glucuronic acid MP	2.9499	1.8155	0.86037	8.148e-05	0.00086369
38	Glucuronic acid BP	2.737	1.9019	0.92744	0.00028171	0.0023575
